# Supplementary material for: δ15N Value Does Not Reflect Fasting in Mysticetes
Source: PLoS One. 2014 Mar 20;9(3):e92288. doi: 10.1371/journal.pone.0092288 (PMC3961314; doi:10.1371/journal.pone.0092288)
Supplement: Table S1 — Biological information of the individuals sampled and δ15N values measured in their muscle. (XLSX) [file pone.0092288.s001.xlsx]

## Sheet: Muscle
SAMPLE	Sex	Reproductive condition	Length (m)	Julian day of capture	δ15N (‰)	Tissue
83013	Male	Immature	16.6	188	9.90565	Muscle
83119	Male	Immature	17.4	235	9.65231	Muscle
83121	Male	Immature	17.4	235	10.4557	Muscle
83133	Male	Immature	17.6	250	9.97895	Muscle
83144	Male	Immature	17.1	256	9.9049	Muscle
83162	Male	Immature	17.6	272	10.0459	Muscle
83174	Male	Immature	15.8	279	9.77607	Muscle
84032	Male	Immature	19.2	204	9.45	Muscle
83177	Male	Immature	17.6	282	9.18556	Muscle
84060	Male	Immature	18	243	9.42941	Muscle
83007	Male	Mature	19	174	10.0777	Muscle
83008	Male	Mature	19	175	9.84492	Muscle
83010	Male	Mature	19	180	9.92893	Muscle
83012	Male	Mature	18.2	186	9.58682	Muscle
83015	Male	Mature	17.9	195	9.83884	Muscle
83016	Male	Mature	18.5	196	9.76192	Muscle
83019	Male	Mature	19.5	197	10.1331	Muscle
83022	Male	Mature	18.4	200	9.81867	Muscle
83026	Male	Mature	17.7	204	10.0905	Muscle
83035	Male	Mature	17.7	215	9.9475	Muscle
83036	Male	Mature	18.9	215	9.99417	Muscle
83103	Male	Mature	19	225	10.3411	Muscle
83105	Male	Mature	19.3	225	9.79737	Muscle
83151	Male	Mature	19.7	263	9.7781	Muscle
83152	Male	Mature	19	264	10.3685	Muscle
83154	Male	Mature	18	264	10.0134	Muscle
83155	Male	Mature	20	265	9.69694	Muscle
83156	Male	Mature	18.8	265	9.63303	Muscle
83159	Male	Mature	18	270	9.85418	Muscle
83161	Male	Mature	18.7	271	10.2741	Muscle
83171	Male	Mature	19	278	10.1889	Muscle
83176	Male	Mature	18.8	280	10.2559	Muscle
84018	Male	Mature	18.8	195	9.97388	Muscle
84020	Male	Mature	19.5	195	9.29	Muscle
84021	Male	Mature	17.9	196	9.75071	Muscle
84027	Male	Mature	18.4	202	9.52449	Muscle
84030	Male	Mature	19.2	203	9.93	Muscle
84034	Male	Mature	18.3	206	10	Muscle
84042	Male	Mature	19.2	214	9.27	Muscle
84043	Male	Mature	18.7	214	9.36	Muscle
84062	Male	Mature	18.2	245	10.3157	Muscle
84063	Male	Mature	19.6	245	9.91099	Muscle
84067	Male	Mature	17.9	253	10.3898	Muscle
84071	Male	Mature	18.3	257	9.82374	Muscle
84081	Male	Mature	19.2	266	9.83186	Muscle
84082	Male	Mature	19	266	10.0591	Muscle
84083	Male	Mature	19.4	267	9.97692	Muscle
84085	Male	Mature	17.9	269	10.0388	Muscle
84087	Male	Mature	18.4	270	10.0774	Muscle
84091	Male	Mature	20.2	221	10.15	Muscle
84013	Male	Mature	19.5	193	8.52208	Muscle
84023	Male	Mature	19.4	197	8.56272	Muscle
84024	Male	Mature	18.9	197	8.80657	Muscle
84056	Male	Mature	18.9	238	8.63588	Muscle
84065	Male	Mature	19.6	247	9.32577	Muscle
