# Supplementary material for: δ15N Value Does Not Reflect Fasting in Mysticetes
Source: PLoS One. 2014 Mar 20;9(3):e92288. doi: 10.1371/journal.pone.0092288 (PMC3961314; doi:10.1371/journal.pone.0092288)
Supplement: Table S2 — δ15N values measured in the various sampling points of the baleen plates. (XLSX) [file pone.0092288.s002.xlsx]

## Sheet: Baleen plates
(‰)	δ15N Baleen A	δ15N Baleen B	δ15N Baleen C	δ15N Baleen D	δ15N Baleen E
cm0	10.3166	10.1575	9.86838	10.3215	10.481
cm1	9.97829	10.0695	9.69796	10.2336	10.5623
cm2	10.0405	10.2326	9.76085	10.2561	10.1396
cm3	10.0295	9.96542	9.54275	10.7578	10.0827
cm4	9.81634	10.1115	9.72101	10.4445	10.1425
cm5	9.31207	10.0975	9.42812	10.4119	10.2534
cm6	8.89485	9.95541	9.3924	10.358	10.0583
cm7	9.00791	9.9354	9.56368	10.3213	10.0583
cm8	9.15399	10.0775	9.56066	10.0487	10.0604
cm9	9.5462	9.87837	9.872	10.0741	10.2158
cm10	9.56721	9.62924	9.74908	9.9276	10.3479
cm11	9.83735	9.27705	9.98989	10.2257	10.4455
cm12	10.0154	9.34209	9.84077	10.5788	10.5562
cm13	10.0014	9.30707	9.86797	10.5584	10.4851
cm14	10.0995	9.31608	9.81256	10.5045	10.4749
cm15	10.0585	9.39205	9.80046	10.5899	10.7086
cm16	10.0795	9.43114	9.69769	10.5258	10.5806
cm17	10.2836	9.52819	9.76117	10.4272	10.6609
cm18	10.0955	9.9344	9.75714	10.5045	10.604
cm19	10.3406	10.2306	9.57175	10.0782	10.5237
cm20	9.61924	10.3866	9.75714	9.89505	10.6344
cm21	9.65188	10.2196	9.77804	9.64781	10.6659
cm22	9.48502	10.3834	9.69868	9.35276	10.5511
cm23	9.17267	10.1769	9.29273	9.26017	10.4048
cm24	8.77995	10.125	8.86847	9.5888	10.2819
cm25	8.90553	9.94083	8.5785	10.1219	10.1376
cm26	8.83896	10.1748	8.56527	10.1067	9.71898
cm27	8.69245	10.0599	8.57443	10.0787	9.29935
cm28	9.3375	10.0843	9.05872	9.93946	9.25808
cm29	9.7638	9.97237	9.2266	9.81144	9.58242
cm30	9.87424	10.0192	9.57659	9.44871	9.3165
cm31	9.73124	9.75464	9.99781	8.95288	9.12663
cm32	10.1168	9.84926	9.9744	8.78015	9.22518
cm33	10.1759	9.56845	10.0263	8.97727	9.93438
cm34	10.362	9.51758	10.1596	9.36743	10.2138
cm35	10.358	9.32325	10.1708	9.94759	10.5095
cm36	10.3712	9.3609	10.0314	10.3784	10.6436
cm37	10.3997	9.49418	10.2522	10.481	10.5979
cm38	10.3488	9.72412	10.2603	10.5257	10.7035
cm39	10.2786	10.2949	10.3295	10.3947	10.6416
cm40	10.0293	10.5635	10.2461	10.4444	10.6964
